# Supplementary material for: Cardioprotective Effects of Simvastatin in Doxorubicin-Induced Acute Cardiomyocyte Injury
Source: Int J Mol Sci. 2025 Sep 26;26(19):9440. doi: 10.3390/ijms26199440 (PMC12525417; doi:10.3390/ijms26199440)
Supplement: Supplementary file 1 [file ijms-26-09440-s001.zip]

Archive with 1 entries (1 files):
- ijms-3833939-supplementary updated.pdf
